# Supplementary material for: Report of High-Risk Carbapenem-Resistant K. pneumoniae ST307 Clone Producing KPC-2, SHV-106, CTX-M-15, and VEB-1 in Greece
Source: Antibiotics (Basel). 2025 May 31;14(6):567. doi: 10.3390/antibiotics14060567 (PMC12189958; doi:10.3390/antibiotics14060567)
Supplement: Supplementary file 1 [file antibiotics-14-00567-s001.zip]

Archive with 1 entries (1 files):
- antibiotics-3576178-Supplementary Materials.pdf
